# Supplementary material for: Electronic and Magnetic Properties of Fluorinated Transition Metal Dichalcogenide 1T-MX2F2 (X = S, Se, Te) Monolayers
Source: Nanomaterials (Basel). 2026 Feb 15;16(4):256. doi: 10.3390/nano16040256 (PMC12943228; doi:10.3390/nano16040256)
Supplement: Supplementary file 1 [file nanomaterials-16-00256-s001.zip]

Archive with 1 entries (1 files):
- nanomaterials-4140629-supplementary.pdf
